# Supplementary material for: SMOX Inhibition Preserved Visual Acuity, Contrast Sensitivity, and Retinal Function and Reduced Neuro-Glial Injury in Mice During Prolonged Diabetes
Source: Cells. 2024 Dec 12;13(24):2049. doi: 10.3390/cells13242049 (PMC11674681; doi:10.3390/cells13242049)
Supplement: Supplementary file 1 [file cells-13-02049-s001.zip]

Archive with 1 entries (1 files):
- cells-3319121-supplementary.pdf
